# Supplementary material for: Survey of Anti-Pathogen Antibody Levels in Myalgic Encephalomyelitis/Chronic Fatigue Syndrome
Source: Proteomes. 2022 Jun 13;10(2):21. doi: 10.3390/proteomes10020021 (PMC9228258; doi:10.3390/proteomes10020021)
Supplement: Supplementary file 1 [file proteomes-10-00021-s001.zip › Supplementary Table S1.xlsx]

## Sheet: Supplementary Table S1
	Augmenta Short Name	Full Pathogen Name	Augmenta Short Name	Full Pathogen Name
	AdD36-lysate	Adenovirus D Type 36_Strain: 275_cell lysate_EBeam50kGyIrradiated	HCoV-OC43-lysate	Human Coronavirus OC43 Purified Viral lysate_Group2CoV_detergent and heat inactivated viral lysate
	AdD37-lysate	Adenovirus D Type 37_Strain: GW (76-19026)_cell lysate_EBeam50kGyIrradiated	HERVK-Env	HERV-K_Endogenous retrovirus K Envelope Human Recombinant, 51 kDa, E.Coli derived
	AdE4-lysate	Adenovirus E Type 4_Strain: RI-67_cell lysate_EBeam50kGyIrradiated	HEV-Orf2	Hepatitis E (HEV), ORF2, C-terminal His-Tag_Recombinant HEV ORF2, 75 kDa, HEK293 derived
	AdV11-lysate	Adenovirus B Type 11_Strain: Slobitski_cell lysate_EBeam50kGyIrradiated	HHV-7-lysate	HHV-7_HHV7 JI Infected Sup-T1 Cells_EBeam50kGyIrradiated
	AdV3-lysate	Adenovirus Type 3_Species B_infectious culture fluid_EBeam50kGyIrradiated	HHV6a-lysate	HHV-6a_Strain GS_infectious culture fluid_EBeam50kGyIrradiated
	AdV40-Hex	Adenovirus Type 40 Hexon Protein_100 kDa, HEK293 derived	HHV6b-lysate	HHV-6b_Strain: SF_cell lysate_EBeam50kGyIrradiated
	AdV41-lysate	Adenovirus Type 41_Species F Strain Tak_infectious culture fluid_EBeam50kGyIrradiated	HPIV1-lysate	Human Parainfluenza Virus Type 1_HPIV1/FRA/29221106/2009_EBeam50kGyIrradiated
	AdV5-Hex	Adenovirus Type 5 Hexon Protein_100 kDa, HEK293 derived	HPIV1-lysate2	Human Parainfluenza Virus Type 1 lysate_detergent and heat inactivated
	AdV9-lysate	Adenovirus Type 9_Species D_infectious culture fluid_EBeam50kGyIrradiated	HPIV3-lysate	Human Parainfluenza Virus 3_NIH 47885_derived from NIAID catalog number V-323-002-020_EBeam50kGyIrradiated
	AdVA12-lysate	Adenovirus A Type 12_Strain: Huie (NIAID V-212-001-014)_cell lysate_EBeam50kGyIrradiated	HPIV4-lysate	Human Parainfluenza Virus Type 4A lysate_detergent and heat inactivated
	AdVA31-lysate	Adenovirus A Type 31_Strain: 1315/63 (NIAID V-231-001-014)_cell lysate_EBeam50kGyIrradiated	HPV11-MCP	Human Papillomavirus 11 Major Capsid Protein, Recombinant 84 kDa, E.Coli derived
	AdVB3-lysate	Adenovirus B Type 3_Strain: G.B._cell lysate_EBeam50kGyIrradiated	HPV16-MCP	Human Papillomavirus 16 Major Capsid Protein, Recombinant 78 kDa, E.Coli derived
	AdVC2-lysate	Adenovirus C Type 2_Species C_infectious culture fluid_EBeam50kGyIrradiated	HPV18-MCP	Human Papillomavirus 18 Major Capsid Protein, Recombinant 78 kDa, E.Coli derived
	AdVC6-lysate	Adenovirus C Type 6_lysate - gamma inactivation	HPV6-MCP	Human Papillomavirus 6 Major Capsid Protein, Recombinant_82kDa_E.Coli derived
	Astrovirus-lysate	Astrovirus Type 1_strain A88/2 lysate from host cells is inactivated by propiolactone treatment	HPylori-lysate	Helicobacter pylori_Strain Hp CPY6081_EBeam50kGyIrradiated and lysed
	BBurgdorferi-lysate	Borrelia burgdorferi_Strain B31 (Clone 5A1)_EBeam50kGyIrradiated and lysed	HSV1-lysate	HSV-1 Antigen_lysate - chemical disruption inactivation
	CDifficil-lysate	Clostridium difficile (Hall and O'Toole) Prevot_EBeam50kGyIrradiated and lysed	HSV2-lysate	HSV2_lysate - gamma inactivation
	CDiphtheriae-lysate	Corynebacterium diphtheriae (Kruse) Lehmann and Neumann_EBeam50kGyIrradiated and lysed	KPneumoniae-lysate	Klebsiella pneumoniae_Strain 1.53_EBeam50kGyIrradiated and lysed
	CJejuni-lysate	Campylobacter jejuni_Strain INP21_EBeam50kGyIrradiated and lysed	KSHV-Mosaic	Kaposi's sarcoma-associated herpesvirus (KSHV, aka HHV-8)_Herpes Simplex Virus-8 Mosaic Recombinant, ~46 kDa, E.Coli derived
	CMV-lysate	CMV-G antigen_Strain: AD169_grown in human fibroblasts_UV inactivated	MGenitalium-lysate	Mycoplasma genitalium_Strain TW10-6G_EBeam50kGyIrradiated and lysed
	CTrachomatis-lysate	Chlamydia trachomatis Serovar A_Strain Har-13_cell lysate_mycoplasmapositive_EBeam50kGyIrradiated and lysed	MHominis-lysate	Mycoplasma hominis_Strain PG21_EBeam50kGyIrradiated and lysed
	CXADR	Human CXADR / CAR Protein, His Tag	Measles-lysate	Measles virus, Edmonston strain, cultured in Vero cells_gamma inactivation
	CoxA16-ag	Coxsackie A16 (G10 Strain)_Heat inactivated antigen	Mumps-lysate	Mumps virus lysate_Isolate1 cultured in Vero cells_detergent and heat inactivated
	CoxA2-lysate	Coxsackie B Virus A2_Strain: Fleetwood_cell lysate_EBeam50kGyIrradiated	NGonorrea-lysate	Neisseria gonorrhoeae_EBeam50kGyIrradiated and lysed
	CoxA24-lysate	Human coxsackievirus A24_Strain: DN-19_cell lysate_EBeam50kGyIrradiated	NoroGI-Capsid	Norovirus Group-1_Norovirus Group-1 Capsid Recombinant, 50 kDa, E.Coli derived
	CoxA24-ag	Enterovirus C. Cox A24 Recomb	NoroGII.4-Capsid	Norovirus GII.4 VP1 virus-like particles recombinant protein_VP1 from norovirus GII.4, 50 kDa, HEK293 derived
	CoxA4-lysate	Coxsackievirus A4_Strain Highpoint_infectious culture fluid_EBeam50kGyIrradiated	PVR	Human Poliovurs receptor Protein_Recombinant Human PVR (CD155 or Necl-5) protein, 45 kDa, HEK293 derived
	CoxA6/A9-ag	Coxsackie B Virus A6/A9 (aka Echovirus)_Recombinant	ParechoA3-lysate	Parechovirus A Type 3_US/MO-KC/2012/006_EBeam50kGyIrradiated
	CoxA9-lysate	Coxsackie B Virus A9_Strain: P.B. (Bozek)_cell lysate_EBeam50kGyIrradiated	ParvoB19-VP1	Parvovirus B19 VLP VP1_Parvovirus VLP VP1 Recombinant, ~84kDa, E.Coli derived
	CoxA9-ag	Coxackie A9 (P.B. Bozek strain)_Heat inactivated antigen	Polio-PV1VP1	Recombinant Poliomyelitis Virus 1 Viral Protein 1 (Sabin; POLV1-VP1), 30 kDa, E.Coli derived
	CoxB1-lysate	Coxsackie B Virus B1_Strain: Conn.-5_GMK cells_EBeam50kGyIrradiated	Polio-PV1c/b	Polio, PV1_control/blocking peptide (no Zeba purification)
	CoxB1-lysate2	Coxsackie B Virus B1_Strain: Tucson VP1_recombinant protein_27kDa_Ecoli derived	Polio-PV1c/b2	Polio, PV1_control/blocking peptide (with Zeba purification)
	CoxB2-lysate	Coxsackie B Virus B2_Strain: Ohio-1_cell lysate_EBeam50kGyIrradiated	Polio-PV2c/b	Polio, PV2_control/blocking peptide (no Zeba purification)
	CoxB3-VP1	Enterovirus CoxB3 VP1 Protein_Enterovirus CoxB3 recombinant VP1 protein, ~20-40kDa ,E.Coli derived	Polio-PV2c/b2	Polio, PV3_control/blocking peptide (with Zeba purification)
	CoxB4-lysate	Coxsackie B Virus B4_Strain: J.V.B. (Benschoten)_cell lysate_EBeam50kGyIrradiated	Polio-PV3c/b	Polio, PV3_control/blocking peptide (no Zeba purification)
	CoxB5-lysate	Coxsackie B Virus B5_Strain: Faulkner_cell lysate_EBeam50kGyIrradiated	Powassan-NS1	Powassan virus NS1 recombinant antigen_Recombinant powassan virus non-structural protein 1, 50 kDa, HEK293 derived
	CoxB6-lysate	Coxsackie B Virus B6_cell lysate_beta-propiolactone and UV inactivation	RRV-SP	Ross River virus recombinant antigen_Recombinant Ross River structural polyprotein, 50 kDa, HEK293 derived
	EBV-EBNA1	Epstein-Barr Virus (HHV-4) EBNA1 Mosaic Recombinant, 44 kDa, E.Coli derived	RSV-lysate	Respiratory Syncytial virus, long strain cultured in BSC-1 cells, gamma inactivated
	EBV-gp125	Epstein Barr Virus gp125_affinity purified antigen using mAb specific to EBVgp125	Reovirus-lysate	Reovirus Seortype 3_Strain: Dearing_cell lysate_EBeam50kGyIrradiated
	EColi-lysate	Mach1 E.Coli lysate	RhinoA15-lysate	Human rhinovirus A/15_Strain: 1734_cell lysate_EBeam50kGyIrradiated
	EEEV-E3E2	Eastern Equine Encephalitis Virus E3E2 Recombinant Protein [His]_50 kDa, Sf9 derived	RhinoA2-lysate	Rhinovirus A/A2_Strain: HGP_cell lysate_EBeam50kGyIrradiated
	EV68-lysate	Enterovirus D68_Strain Fermon_cell lysate_EBeam50kGyIrradiated	RhinoB14-lysate	Rhinovirus B/B14_Strain: 1059_cell lysate_EBeam50kGyIrradiated
	EV71-lysate	Enterovirus Species A Type 71_Strain USA/2018-23092_cell lysate_EBeam50kGyIrradiated	Rotavirus-SA11	Rotavirus SA-11_lysate - UV inactivation
	FluBVictoria-lysate	Influenza B Virus Victoria_B/Brisbane/33/2008 (Victoria Lineage)_EBeam50kGyIrradiated	Rubella-C	Rubella Virus Capsid C Recombinant_E.Coli derived
	FluBYamagata-lysate	Influenza B Virus Yamagata_B/New York/1061/2004 (Yamagata Lineage)_EBeam50kGyIrradiated	Rubella-E2	Rubella Virus E2 Recombinant_E.Coli derived
	H1-HA	Influenza A/South Carolina/1/1918 (H1N1)_Recombinant H1 HA with His Tag	SARS-S1	SARS-CoV Spike/S1 Protein (S1 Subunit His Tag)_SARS-CoV (isolate:WH20) recombinant protein_86kDa_Sf9 derived
	H1N1-lysate	Influenza A Virus (H1N1)_A/California/04/2009 (H1N1)pdm09 Cell Isolate (Produced in Eggs)_EBeam50kGyIrradiated	SARS2-lysate	USA-WA1/2020 RAD SNT; SARS-Related Coronavirus 2, Isolate USA-WA1/2020, Gamma-Irradiated
	H2-HA	Influenza A/Japan/305/1957 (H2N2)_Recombinant H2 HA with His Tag	SLEV-lysate	St. Louis Encephalitis Virus (SLEV)_Strain Parton_culture fluid_heat inactivated
	H3N2-lysate	Influenza A Virus (H3N2)_A/Wisconsin/15/2009 (H3N2)_EBeam50kGyIrradiated	SV40-lysate	Simian Virus 40_Strain Baylor (SVB2E-WT)_cell lysate_EBeam50kGyIrradiated
	H5-HA	Influenza A/Anhui/1/2005 (H5N1)_Recombinant H5 HA with His Tag	StaphAureus-lysate	Staphylococcus aureus_Strain HIP06854_EBeam50kGyIrradiated and lysed
	H5N1-lysate	A/H5N1 Influenza Vaccine_Inactivated Whole Virion (A/Vietnam/1203/2004)_Vero-Cell Derived_Adjuvanted	StrepAgalactiae-lysate	Streptococcus agalactiae_Strain SGBS001_EBeam50kGyIrradiated and lysed
	H7-HA	Influenza A/New York/107/2003 (H7N2)_Recombinant H7 HA with His Tag	StrepPyogenes-lysate	Streptococcus pyogenes_Strain ABC020060016_EBeam50kGyIrradiated and lysed
	H9-HA	Influenza A/Hong Kong/33982/2009 (H9N2)_Recombinant H9 HA1 domain with His Tag	StrepPyogenes-lysate2	Streptococcus pyogenes_Strain ABC020059514_EBeam50kGyIrradiated and lysed
	HAV-lysate	Hepatitis A_Strain: HM175/18f_cell lysate_EBeam50kGyIrradiated	StreptDysgalactiae-lysate	Streptococcus dysgalactiae subsp. dysgalactiae_EBeam50kGyIrradiated and lysed
	HAV-VP1	HAV VP1_Hepatitis A Virus VP1 Recombinant_48 kDa_E.Coli derived	TBEV-lysate	Tick-Borne Encephalitis Virus lysate (Strain Moscow B-4)_virons inactivated by beta propiolactone treatment
	HBV-Core	Hepatitis B Virus Core delta Recombinant_14kDa_E.Coli derived	Trichomonas-lysate	Trichomonas vaginalis_Strain C-1:NIH_manufac inactivated by sonication and freeze/thaw
	HBVadr-sAg	Hepatitis B Surface Antigen, adr CHO Recombinant_recombinant protein_23kDa_CHO derived	VACV-lysate	Vaccinia virus_Strain: NYC Dept Health-Wyeth_cell lysate_EBeam50kGyIrradiated
	HBVayw-sAg	Hepatitis B Surface Antigen ayw Recombinant_31kDa_E.Coli derived	Vaccinia-lysate	Vaccinia Virus_Modified Vaccinia Ankara (MVA) Purified From BHK-21 Cells_EBeam50kGyIrradiated
	HCV-207	Hepatitis C Virus Combined Recombinant (nucleocapsid, NS3 genotype 1b, NS4 genotype 1b and 1a, and NS5 genotype 1b and 1a immunodominant regions), 70 kDa, E.Coli derived	hMPVA1-lysate	Human Metapneumovirus (hMPV) 16 Type A1 lysate_Strain:IA10-2003_detergent and heat inactivated
	HCoV-229E-lysate	Human Coronavirus 229E Purified Viral lysate_Group1CoV_detergent and heat inactivated viral lysate	hMPVB1-lysate	Human Metapneumovirus (hMPV) 5 Type B1 lysate_Strain:Peru3-2003_detergent and heat inactivated
	HCoV-HKU1-Spike	Human coronavirus HKU1 (isolate N5) (HCoV-HKU1) Spike Protein (S1+S2 ECD, His Tag)_recombinant protein_>66kDa_Sf9derived
	HCoV-NL63-lysate	Human Coronavirus NL63 Purified Viral lysate_Group1CoV_heat inactivated viral lysate
	Table S1. List of Augmenta short names with their respective full pathogen names. Viral nomeclature distinctions are as follows: (Hex) a major coat protein of adenoviruses (ag) antigen - implied if not followed by lysate (Spike) protein on surface of cornoavirus (HA) hemagglutinin (sAG) surface antigen (mosaic) mosaic protein (Env) envelope protein (Orf2) Hepatitis E Virus capsid protein (MCP) ma…
