# Supplementary material for: Survey of Anti-Pathogen Antibody Levels in Myalgic Encephalomyelitis/Chronic Fatigue Syndrome
Source: Proteomes. 2022 Jun 13;10(2):21. doi: 10.3390/proteomes10020021 (PMC9228258; doi:10.3390/proteomes10020021)
Supplement: Supplementary file 1 [file proteomes-10-00021-s001.zip › Supplementary Table S2.xlsx]

## Sheet: Supplementary Table S2
	Pathogen	Patient Average	Control Average	Pathogen	Patient Average	Control Average	Pathogen	Patient Average	Control Average	Pathogen	Patient Average	Control Average
	AdD36-lysate	3.7 ± 1.1	3.8 ± 1.0	CoxB1-lysate2	8.6 ± 1.5	8.6 ± 1.0	HCoV-OC43-lysate	4.7 ± 0.8	4.9 ± 0.7	Polio-PV1c/b2	2.5 ± 0.9	2.5 ± 0.8
	AdD37-lysate	3.9 ± 1.2	4.0 ± 1.1	CoxB2-lysate	1.2 ± 0.6	1.4 ± 0.9	HERVK-Env	2.3 ± 0.6	2.3 ± 0.6	Polio-PV2c/b	2.5 ± 0.9	2.5 ± 0.7
	AdE4-lysate	2.8 ± 1.0	2.8 ± 1.0	CoxB3-VP1	7.9 ± 1.3	7.8 ± 1.0	HEV-Orf2	3.6 ± 0.9	4.0 ± 1.0	Polio-PV2c/b2	2.9 ± 0.7	2.9 ± 0.7
	AdV11-lysate	0.2 ± 0.5	0.3 ± 0.4	CoxB4-lysate	1.3 ± 0.6	1.4 ± 0.8	HHV-7-lysate	1.4 ± 0.8	1.6 ± 1.1	Polio-PV3c/b	2.8 ± 0.8	2.8 ± 0.7
	AdV3-lysate	1.8 ± 0.8	1.9 ± 1.0	CoxB5-lysate	1.6 ± 0.7	1.8 ± 0.9	HHV6a-lysate	1.5 ± 0.9	1.7 ± 1.1	Powassan-NS1	0.8 ± 0.5	0.8 ± 0.4
	AdV40	9.0 ± 1.3	9.3 ± 0.8	CoxB6-lysate	1.1 ± 0.4	1.1 ± 0.3	HHV6b-lysate	0.6 ± 0.6	0.8 ± 0.7	RRV-SP	0.7 ± 0.3	0.8 ± 0.4
	AdV41-lysate	2.8 ± 0.8	2.9 ± 0.8	EBV-EBNA1	3.6 ± 1.3	4.0 ± 1.2	HPIV1-lysate	7.2 ± 1.1	7.3 ± 0.9	RSV-lysate	2.3 ± 0.8	2.4 ± 0.9
	AdV5	8.5 ± 1.5	8.5 ± 1.2	EBV-gp125	6.7 ± 1.4	6.4 ± 1.7	HPIV1-lysate2	1.4 ± 0.5	1.5 ± 0.5	Reovirus-lysate	0.9 ± 0.5	1.0 ± 0.8
	AdV9-lysate	4.9 ± 1.4	5.0 ± 1.2	EColi-lysate	7.2 ± 1.0	7.3 ± 0.8	HPIV3-lysate	1.5 ± 0.6	1.7 ± 0.9	RhinoA15-lysate	2.6 ± 0.6	2.9 ± 0.8
	AdVA12-lysate	3.5 ± 1.1	3.5 ± 1.0	EEEV-E3E2	3.2 ± 1.1	3.3 ± 1.1	HPIV4-lysate	1.6 ± 0.3	1.7 ± 0.3	RhinoA2-lysate	1.8 ± 0.6	1.9 ± 0.7
	AdVA31-lysate	4.1 ± 1.2	4.2 ± 1.1	EV68-lysate	1.2 ± 0.8	1.4 ± 1.0	HPV11-MCP	3.9 ± 0.9	4.1 ± 0.8	RhinoB14-lysate	2.3 ± 0.5	2.5 ± 0.7
	AdVB3-lysate	3.0 ± 1.0	2.9 ± 1.0	EV71-lysate	1.3 ± 0.6	1.4 ± 0.9	HPV16-MCP	4.1 ± 0.7	4.2 ± 0.6	Rotavirus-SA11	2.8 ± 0.5	2.7 ± 0.6
	AdVC2-lysate	1.0 ± 0.5	1.1 ± 0.8	FluBVictoria-lysate	4.6 ± 1.2	4.8 ± 0.9	HPV18-MCP	4.3 ± 1.1	4.3 ± 0.9	Rubella-C	4.1 ± 1.0	4.3 ± 0.8
	AdVC6-lysate	6.1 ± 1.6	5.9 ± 1.5	FluBYamagata-lysate	3.3 ± 0.7	3.5 ± 0.5	HPV6-MCP	4.6 ± 0.9	4.7 ± 0.7	Rubella-E2	5.4 ± 0.7	5.3 ± 0.4
	Astrovirus-lysate	2.0 ± 0.9	2.1 ± 0.7	H1-HA	8.8 ± 0.9	9.0 ± 0.8	HPylori-lysate	4.8 ± 1.3	5.2 ± 1.7	SARS-S1	5.9 ± 1.2	6.1 ± 1.2
	BBurgdorferi-lysate	1.4 ± 0.8	1.6 ± 0.7	H1N1-lysate	4.8 ± 1.1	4.9 ± 1.0	HSV1-lysate	4.2 ± 2.4	4.7 ± 2.4	SARS2-lysate	1.6 ± 0.6	1.9 ± 0.9
	CDifficil-lysate	2.1 ± 1.0	2.0 ± 0.8	H2-HA	7.1 ± 1.1	7.2 ± 1.7	HSV2-lysate	2.4 ± 1.3	2.7 ± 1.4	SLEV-lysate	0.8 ± 0.6	1.0 ± 0.9
	CDiphtheriae-lysate	1.2 ± 0.5	1.1 ± 0.4	H3N2-lysate	4.5 ± 1.0	4.4 ± 1.2	KPneumoniae-lysate	4.4 ± 1.2	4.6 ± 1.5	SV40-lysate	1.2 ± 0.7	1.4 ± 0.9
	CJejuni-lysate	3.9 ± 1.6	3.9 ± 1.9	H5-HA	6.9 ± 1.1	6.9 ± 1.1	KSHV-Mosaic	2.7 ± 0.9	2.7 ± 0.9	StaphAureus-lysate	5.9 ± 0.5	5.9 ± 0.9
	CMV-lysate	3.4 ± 2.0	4.0 ± 1.9	H5N1-lysate	3.3 ± 0.7	3.3 ± 0.6	MGenitalium-lysate	1.3 ± 0.5	1.5 ± 0.6	StrepAgalactiae-lysate	2.7 ± 1.0	2.5 ± 1.0
	CTrachomatis-lysate	1.2 ± 0.7	1.3 ± 0.7	H7-HA	6.7 ± 1.0	6.9 ± 1.0	MHominis-lysate	1.0 ± 0.5	1.0 ± 0.4	StrepPyogenes-lysate	2.8 ± 0.8	3.1 ± 0.9
	CXADR	7.1 ± 0.2	7.0 ± 0.5	H9-HA	5.9 ± 1.6	6.1 ± 1.8	Measles-lysate	2.9 ± 1.0	3.0 ± 1.1	StrepPyogenes-lysate2	5.3 ± 1.8	6.2 ± 1.9
	CoxA16	2.9 ± 0.8	2.9 ± 0.5	HAV-lysate	1.5 ± 0.7	1.7 ± 0.8	Mumps-lysate	4.1 ± 0.9	4.3 ± 0.8	StreptDysgalactiae-lysate	2.7 ± 0.9	3.1 ± 0.9
	CoxA2-lysate	1.3 ± 0.6	1.5 ± 0.7	HAV-VP1	4.5 ± 1.2	4.7 ± 1.1	NGonorrea-lysate	5.0 ± 1.6	5.0 ± 1.6	TBEV-lysate	1.8 ± 0.5	2.0 ± 0.7
	CoxA24-lysate	1.4 ± 0.8	1.6 ± 0.9	HBV-Core	6.1 ± 0.9	6.0 ± 1.0	NoroGI-Capsid	4.0 ± 0.8	4.2 ± 0.6	Trichomonas-lysate	1.0 ± 0.4	1.0 ± 0.4
	CoxA24	7.9 ± 1.3	7.7 ± 1.3	HBVadr-sAg	1.1 ± 1.3	1.6 ± 1.8	NoroGII.4-Capsid	9.4 ± 2.1	9.0 ± 1.9	VACV-lysate	0.7 ± 0.5	0.8 ± 0.8
	CoxA4-lysate	1.4 ± 0.7	1.6 ± 0.9	HBVayw-sAg	2.7 ± 0.8	2.8 ± 0.7	PVR	0.1 ± 0.3	0.1 ± 0.1	Vaccinia-lysate	0.9 ± 0.6	1.0 ± 0.6
	CoxA6/A9	7.8 ± 1.8	7.7 ± 1.1	HCV-207	1.3 ± 0.4	1.3 ± 0.4	ParechoA3-lysate	1.2 ± 0.7	1.4 ± 1.0	hMPVA1-lysate	9.1 ± 0.8	9.2 ± 0.6
	CoxA9-lysate	1.9 ± 0.6	2.1 ± 0.9	HCoV-229E-lysate	2.9 ± 0.8	2.9 ± 0.7	ParvoB19-VP1	3.0 ± 0.9	3.0 ± 0.9	hMPVB1-lysate	8.0 ± 0.8	8.2 ± 0.6
	CoxA9	4.1 ± 1.1	4.4 ± 0.8	HCoV-HKU1-Spike	7.0 ± 0.8	7.3 ± 0.8	Polio-PV1VP1	2.4 ± 0.9	2.5 ± 0.8
	CoxB1-lysate	1.8 ± 0.7	1.8 ± 0.7	HCoV-NL63-lysate	2.5 ± 0.9	2.5 ± 0.8	Polio-PV1c/b	2.5 ± 0.8	2.4 ± 0.7
	Table S2. Comparison of case vs. control median fluorescence intensity antibody levels for all 122 antigens surveyed. Values are indicated as the log2 MFI average after background subtraction ± standard deviation. (Red) lower antibody levels in controls. (Blue) lower antibody levels in cases . Pathogen antigens with significantly different antibody levels between cases and controls (p< 0.05, q>0.…
