# Supplementary material for: Survey of Anti-Pathogen Antibody Levels in Myalgic Encephalomyelitis/Chronic Fatigue Syndrome
Source: Proteomes. 2022 Jun 13;10(2):21. doi: 10.3390/proteomes10020021 (PMC9228258; doi:10.3390/proteomes10020021)
Supplement: Supplementary file 1 [file proteomes-10-00021-s001.zip › Supplementary Table S3.xlsx]

## Sheet: Supplementary Table S3
	Pathogen	Patient Average	Control Average	Pathogen	Patient Average	Control Average	Pathogen	Patient Average	Control Average	Pathogen	Patient Average	Control Average
	AdD36-lysate	3.8 ± 1.1	3.8 ± 1.0	CoxB1-lysate2	8.7 ± 0.9	8.6 ± 0.8	HCoV-OC43-lysate	4.8 ± 0.7	4.9 ± 0.6	Polio-PV1c/b2	2.4 ± 0.6	2.4 ± 0.6
	AdD37-lysate	3.9 ± 1.1	4.0 ± 1.1	CoxB2-lysate	1.1 ± 0.4	1.2 ± 0.5	HERVK-Env	2.2 ± 0.5	2.3 ± 0.5	Polio-PV2c/b	2.5 ± 0.7	2.5 ± 0.7
	AdE4-lysate	2.7 ± 1.0	2.8 ± 1.0	CoxB3-VP1	8.0 ± 0.9	7.8 ± 1.0	HEV-Orf2	3.5 ± 0.8	3.8 ± 0.7	Polio-PV2c/b2	2.8 ± 0.5	2.8 ± 0.4
	AdV11-lysate	0.1 ± 0.3	0.2 ± 0.3	CoxB4-lysate	1.2 ± 0.5	1.3 ± 0.5	HHV-7-lysate	1.3 ± 0.7	1.4 ± 0.7	Polio-PV3c/b	2.7 ± 0.5	2.7 ± 0.5
	AdV3-lysate	1.7 ± 0.7	1.7 ± 0.6	CoxB5-lysate	1.5 ± 0.5	1.6 ± 0.5	HHV6a-lysate	1.4 ± 0.8	1.5 ± 0.7	Powassan-NS1	0.7 ± 0.3	0.8 ± 0.4
	AdV40	9.2 ± 0.7	9.3 ± 0.8	CoxB6-lysate	1.0 ± 0.3	1.1 ± 0.3	HHV6b-lysate	0.5 ± 0.4	0.6 ± 0.4	RRV-SP	0.7 ± 0.3	0.7 ± 0.3
	AdV41-lysate	2.8 ± 0.8	2.9 ± 0.8	EBV-EBNA1	3.6 ± 1.2	4.0 ± 1.2	HPIV1-lysate	7.2 ± 1.1	7.3 ± 0.9	RSV-lysate	2.2 ± 0.6	2.2 ± 0.5
	AdV5	8.7 ± 0.9	8.7 ± 0.9	EBV-gp125	7.0 ± 0.8	6.9 ± 0.8	HPIV1-lysate2	1.4 ± 0.5	1.5 ± 0.5	Reovirus-lysate	0.8 ± 0.4	0.9 ± 0.4
	AdV9-lysate	4.9 ± 1.4	5.0 ± 1.2	EColi-lysate	7.4 ± 0.7	7.3 ± 0.8	HPIV3-lysate	1.5 ± 0.5	1.5 ± 0.5	RhinoA15-lysate	2.5 ± 0.5	2.7 ± 0.4
	AdVA12-lysate	3.5 ± 1.0	3.5 ± 1.0	EEEV-E3E2	3.1 ± 0.9	3.3 ± 0.8	HPIV4-lysate	1.6 ± 0.3	1.6 ± 0.2	RhinoA2-lysate	1.7 ± 0.5	1.8 ± 0.4
	AdVA31-lysate	4.2 ± 1.1	4.3 ± 1.0	EV68-lysate	1.2 ± 0.6	1.3 ± 0.6	HPV11-MCP	4.0 ± 0.8	4.1 ± 0.7	RhinoB14-lysate	2.3 ± 0.4	2.4 ± 0.4
	AdVB3-lysate	3.0 ± 1.0	2.9 ± 1.0	EV71-lysate	1.2 ± 0.5	1.3 ± 0.5	HPV16-MCP	4.2 ± 0.6	4.2 ± 0.6	Rotavirus-SA11	2.8 ± 0.6	2.7 ± 0.6
	AdVC2-lysate	0.9 ± 0.4	0.9 ± 0.4	FluBVictoria-lysate	4.6 ± 1	4.8 ± 0.9	HPV18-MCP	4.2 ± 1.0	4.3 ± 0.9	Rubella-C	4.0 ± 0.9	4.3 ± 0.8
	AdVC6-lysate	6.4 ± 1.1	6.0 ± 1.3	FluBYamagata-lysate	3.3 ± 0.5	3.5 ± 0.5	HPV6-MCP	4.6 ± 0.8	4.7 ± 0.7	Rubella-E2	5.3 ± 0.6	5.3 ± 0.4
	Astrovirus-lysate	1.7 ± 0.3	2.0 ± 0.5	H1-HA	8.9 ± 0.6	9.1 ± 0.6	HPylori-lysate	4.7 ± 1.0	5.0 ± 1.1	SARS-S1	5.9 ± 1.1	6.1 ± 1.2
	BBurgdorferi-lysate	1.4 ± 0.6	1.6 ± 0.7	H1N1-lysate	4.8 ± 1	4.9 ± 1.0	HSV1-lysate	4.2 ± 2.4	4.7 ± 2.4	SARS2-lysate	1.6 ± 0.5	1.7 ± 0.5
	CDifficil-lysate	1.9 ± 0.8	1.9± 0.7	H2-HA	7.1 ± 1.6	7.2 ± 1.7	HSV2-lysate	2.4 ± 1.3	2.7 ± 1.4	SLEV-lysate	0.8 ± 0.4	0.8 ± 0.4
	CDiphtheriae-lysate	1.1 ± 0.5	1.1 ± 0.4	H3N2-lysate	4.5 ± 1.0	4.5 ± 1.0	KPneumoniae-lysate	4.5 ± 1.1	4.7 ± 1.3	SV40-lysate	1.2 ± 0.6	1.2 ± 0.5
	CJejuni-lysate	3.9 ± 1.6	3.9 ± 1.9	H5-HA	7.0 ± 0.9	7.0 ± 0.8	KSHV-Mosaic	2.5 ± 0.6	2.5 ± 0.6	StaphAureus-lysate	5.9 ± 0.5	5.9 ± 0.6
	CMV-lysate	3.4 ± 2.0	4.0 ± 1.9	H5N1-lysate	3.2 ± 0.5	3.2 ± 0.5	MGenitalium-lysate	1.3 ± 0.5	1.4 ± 0.5	StrepAgalactiae-lysate	2.7 ± 1.0	2.5 ± 1.0
	CTrachomatis-lysate	1.1 ± 0.5	1.2 ± 0.6	H7-HA	6.7 ± 1.0	6.9 ± 0.9	MHominis-lysate	1.0 ± 0.4	1.0 ± 0.4	StrepPyogenes-lysate	2.8 ± 0.8	3.2 ± 0.7
	CXADR	7.1 ± 0.2	7.0 ± 0.1	H9-HA	5.9 ± 1.4	6.1 ± 1.8	Measles-lysate	2.9 ± 0.9	3.0 ± 1.1	StrepPyogenes-lysate2	5.3 ± 1.8	6.2 ± 1.9
	CoxA16	2.8 ± 0.7	2.9 ± 0.5	HAV-lysate	1.4 ± 0.5	1.5 ± 0.5	Mumps-lysate	4.3 ± 0.7	4.4 ± 0.7	StreptDysgalactiae-lysate	2.6 ± 0.7	3.1 ± 0.7
	CoxA2-lysate	1.3 ± 0.5	1.3 ± 0.4	HAV-VP1	4.5 ± 1.0	4.7 ± 1.1	NGonorrea-lysate	5.0 ± 1.6	5.1 ± 1.5	TBEV-lysate	1.7 ± 0.4	1.9 ± 0.5
	CoxA24-lysate	1.3 ± 0.6	1.4 ± 0.5	HBV-Core	6.1 ± 0.7	5.9 ± 0.8	NoroGI-Capsid	4.1 ± 0.7	4.2 ± 0.6	Trichomonas-lysate	0.9 ± 0.3	1.0 ± 0.3
	CoxA24	7.9 ± 1.3	7.7 ± 1.3	HBVadr-sAg	0.8 ± 0.6	0.8 ± 0.6	NoroGII.4-Capsid	9.9 ± 1.0	9.6 ± 1.1	VACV-lysate	0.6 ± 0.4	0.6 ± 0.3
	CoxA4-lysate	1.3 ± 0.5	1.4 ± 0.5	HBVayw-sAg	2.6 ± 0.6	2.7 ± 0.6	PVR	0.1 ± 0.1	0.1 ± 0.1	Vaccinia-lysate	0.8 ± 0.4	0.9 ± 0.4
	CoxA6/A9	8.0 ± 1.2	7.7 ± 1.1	HCV-207	1.3 ± 0.4	1.4 ± 0.4	ParechoA3-lysate	1.1 ± 0.6	1.2 ± 0.5	hMPVA1-lysate	9.2 ± 0.6	9.2 ± 0.5
	CoxA9-lysate	1.9 ± 0.5	2.0 ± 0.5	HCoV-229E-lysate	2.8 ± 0.7	2.8± 0.5	ParvoB19-VP1	3.0 ± 0.9	3.1 ± 0.8	hMPVB1-lysate	8.2 ± 0.5	8.2 ± 0.5
	CoxA9	4.0 ± 0.9	4.4 ± 0.8	HCoV-HKU1-Spike	7.1 ± 0.7	7.3 ± 0.8	Polio-PV1VP1	2.3 ± 0.6	2.4 ± 0.6
	CoxB1-lysate	1.8 ± 0.6	1.7 ± 0.5	HCoV-NL63-lysate	2.3 ± 0.6	2.4 ± 0.6	Polio-PV1c/b	2.4 ± 0.6	2.4 ± 0.6
	Table S3. Comparison of case vs. control median fluorescence intensity antibody levels for all 122 antigens surveyed - outliers removed. Values are indicated as the log2 MFI average after background subtraction ± standard deviation. Outliers greater than 1.5 times the interquartile range (IQR) were removed and replaced using BPCA estimation for each antigen. (Red) lower antibody levels in control…
