# Supplementary material for: Survey of Anti-Pathogen Antibody Levels in Myalgic Encephalomyelitis/Chronic Fatigue Syndrome
Source: Proteomes. 2022 Jun 13;10(2):21. doi: 10.3390/proteomes10020021 (PMC9228258; doi:10.3390/proteomes10020021)
Supplement: Supplementary file 1 [file proteomes-10-00021-s001.zip › Supplementary Table S4.xlsx]

## Sheet: Supplementary Table S4
	Male (n = 42)
	Antigen	p-value	-log10(p)	q-value
	BBurgdorferi-Lysate	0.00010354	3.9849	0.012632
	EBV-EBNA1	0.0022872	2.6407	0.1238
	RhinoA15-Lysate	0.0052881	2.2767	0.1238
	Astrovirus-Lysate	0.0053927	2.2682	0.1238
	HEV-Orf2	0.0074042	2.1305	0.1238
	RhinoB14-Lysate	0.010208	1.991	0.1238
	SARS2-Lysate	0.010403	1.9828	0.1238
	CoxB2-Lysate	0.01196	1.9223	0.1238
	CTrachomatis-Lysate	0.013648	1.8649	0.1238
	AdV40-Hex	0.013705	1.8631	0.1238
	EV71-Lysate	0.013871	1.8579	0.1238
	Rubella-E2	0.015656	1.8053	0.1238
	VACV-Lysate	0.015672	1.8049	0.1238
	CoxB5-Lysate	0.016085	1.7936	0.1238
	AdVA31-Lysate	0.01859	1.7307	0.1238
	CoxA9-ag	0.019136	1.7182	0.1238
	H1-HA	0.020443	1.6895	0.1238
	RhinoA2-Lysate	0.020443	1.6895	0.1238
	CoxB4-Lysate	0.021413	1.6693	0.1238
	Vaccinia-Lysate	0.021807	1.6614	0.1238
	AdV41-Lysate	0.023249	1.6336	0.1238
	CoxA9-Lysate	0.024587	1.6093	0.1238
	Rotavirus-SA11	0.024686	1.6076	0.1238
	Polio-PV1VP1	0.026315	1.5798	0.1238
	EEEV-E3E2	0.026384	1.5787	0.1238
	HHV6b-Lysate	0.026384	1.5787	0.1238
	HPIV1-Lysate2	0.028141	1.5507	0.12472
	StrepPyogenes-Lysate	0.029828	1.5254	0.12472
	Rubella-C	0.029853	1.525	0.12472
	HPylori-Lysate	0.032112	1.4933	0.12472
	StrepAgalactiae-Lysate	0.032112	1.4933	0.12472
	HCV-207	0.033653	1.473	0.12472
	Powassan-NS1	0.033735	1.4719	0.12472
	HPIV4-Lysate	0.035804	1.4461	0.125
	HPV11-MCP	0.035861	1.4454	0.125
	CoxA4-Lysate	0.03807	1.4194	0.12901
	H1N1-Lysate	0.040332	1.3943	0.13055
	EV68-Lysate	0.041438	1.3826	0.13055
	Trichomonas-Lysate	0.042773	1.3688	0.13055
	HHV-7-Lysate	0.042805	1.3685	0.13055
	AdD37-Lysate	0.045403	1.3429	0.1351
	MGenitalium-Lysate	0.048064	1.3182	0.13961
	Table S4. Complete list of antigens with significantly different antibody levels between ME/CFS and healthy control males. Values are given as log2 MFI averages ± standard deviations. N = number of antigens found to have a p<0.05.
