# Supplementary material for: Survey of Anti-Pathogen Antibody Levels in Myalgic Encephalomyelitis/Chronic Fatigue Syndrome
Source: Proteomes. 2022 Jun 13;10(2):21. doi: 10.3390/proteomes10020021 (PMC9228258; doi:10.3390/proteomes10020021)
Supplement: Supplementary file 1 [file proteomes-10-00021-s001.zip › Supplementary Table S5.xlsx]

## Sheet: Supplementary Table S5
	All: Over 50/Under 50					Case: Over 50/Under 50					Control: Over 50/Under 50					Female: Over 50/Under 50
	Antigen	FC	log2(FC)	p.ajusted	-log10(p)	Antigen	FC	log2(FC)	p.ajusted	-log10(p)	Antigen	FC	log2(FC)	p.ajusted	-log10(p)	Antigen	FC	log2(FC)	p.ajusted	-log10(p)
	H2-HA	4.3037	2.1056	6.43e-05	4.1915	H2-HA	3.7968	1.9248	0.0065672	2.1826	HBVadr-sAg	0.53434	-0.90418	0.042301	1.3737	H2-HA	4.4435	2.1517	0.0011318	2.9462
	EBV-EBNA1	0.51128	-0.96782	0.00030087	3.5216	SARS2-Lysate	0.63873	-0.64673	0.010506	1.9785	Mumps-Lysate	1.7228	0.78477	0.042301	1.3737	EBV-EBNA1	0.49831	-1.0049	0.0011318	2.9462
	SV40-Lysate	0.73719	-0.43988	0.00030087	3.5216	Astrovirus-Lysate	0.47721	-1.0673	0.017193	1.7647						Astrovirus-Lysate	0.51927	-0.94545	0.0011318	2.9462
	SARS2-Lysate	0.87852	-0.18685	0.00030087	3.5216	CoxB5-Lysate	0.63952	-0.64494	0.017193	1.7647						SARS2-Lysate	0.75418	-0.40701	0.0011318	2.9462
	EV68-Lysate	0.75355	-0.40822	0.00032891	3.4829	RhinoA15-Lysate	0.70148	-0.51153	0.017193	1.7647						CoxA9-ag	0.4189	-1.2553	0.002867	2.5426
	CoxB2-Lysate	0.77853	-0.36117	0.00032891	3.4829	HPIV4-Lysate	0.82782	-0.27261	0.017193	1.7647						EV68-Lysate	0.72788	-0.45823	0.002867	2.5426
	EV71-Lysate	0.78265	-0.35356	0.00032891	3.4829	CoxA2-Lysate	0.70578	-0.5027	0.018397	1.7353						SV40-Lysate	0.7349	-0.44438	0.002867	2.5426
	AdVC2-Lysate	0.80775	-0.30803	0.00032891	3.4829	CoxA9-ag	0.38254	-1.3863	0.020747	1.683						ParechoA3-Lysate	0.74411	-0.42641	0.002867	2.5426
	CoxA2-Lysate	0.80938	-0.30511	0.00032891	3.4829	SARS-S1	0.50658	-0.98114	0.020747	1.683						CoxB5-Lysate	0.76702	-0.38267	0.002867	2.5426
	RhinoA15-Lysate	0.83939	-0.25259	0.00032891	3.4829	SV40-Lysate	0.61479	-0.70184	0.020747	1.683						CoxB2-Lysate	0.76847	-0.37993	0.002867	2.5426
	CoxB5-Lysate	0.85857	-0.22	0.0003845	3.4151	CoxB2-Lysate	0.65744	-0.60507	0.020747	1.683						HHV6b-Lysate	0.78187	-0.355	0.002867	2.5426
	HHV-7-Lysate	0.74134	-0.4318	0.00063787	3.1953	CoxA9-Lysate	0.66388	-0.59101	0.020747	1.683						RhinoA15-Lysate	0.78323	-0.3525	0.002867	2.5426
	HAV-Lysate	0.78894	-0.342	0.00073805	3.1319	VACV-Lysate	0.76019	-0.39557	0.022856	1.641						EV71-Lysate	0.78446	-0.35022	0.002867	2.5426
	ParechoA3-Lysate	0.78045	-0.35762	0.00076757	3.1149	EBV-EBNA1	0.58448	-0.77476	0.023507	1.6288						AdVC2-Lysate	0.79491	-0.33113	0.002867	2.5426
	RhinoA2-Lysate	0.80274	-0.31699	0.00076757	3.1149	EV68-Lysate	0.59742	-0.74318	0.023596	1.6272						CoxA2-Lysate	0.79989	-0.32212	0.002867	2.5426
	CoxA4-Lysate	0.77769	-0.36273	0.00092272	3.0349	EV71-Lysate	0.65547	-0.60939	0.023596	1.6272						HPIV4-Lysate	0.85826	-0.22051	0.002867	2.5426
	HHV6a-Lysate	0.73227	-0.44955	0.0010811	2.9662	HHV6b-Lysate	0.67543	-0.56613	0.023596	1.6272						CoxA4-Lysate	0.74212	-0.43027	0.0030994	2.5087
	CoxA9-Lysate	0.86739	-0.20524	0.001092	2.9618	AdVC2-Lysate	0.71786	-0.47822	0.025173	1.5991						HHV-7-Lysate	0.72451	-0.46493	0.0042662	2.37
	Astrovirus-Lysate	0.77123	-0.37477	0.0012022	2.92	ParechoA3-Lysate	0.61948	-0.69087	0.037566	1.4252						RhinoA2-Lysate	0.79243	-0.33564	0.0042662	2.37
	HHV6b-Lysate	0.80436	-0.31409	0.0012022	2.92	HHV6a-Lysate	0.53887	-0.89198	0.046851	1.3293						HAV-Lysate	0.77787	-0.3624	0.0052338	2.2812
	CoxA24-Lysate	0.77967	-0.35906	0.0016143	2.792	RhinoA2-Lysate	0.70145	-0.51158	0.046851	1.3293						CoxA9-Lysate	0.77855	-0.36114	0.0052338	2.2812
	CoxA9-ag	0.50741	-0.97878	0.0016245	2.7893											HHV6a-Lysate	0.67064	-0.57639	0.0059187	2.2278
	CoxB4-Lysate	0.79296	-0.33468	0.001723	2.7637											CoxB4-Lysate	0.78438	-0.35038	0.0069311	2.1592
	SLEV-Lysate	0.95137	-0.071917	0.0030344	2.5179											CoxA24-Lysate	0.76165	-0.39279	0.0072773	2.138
	HPIV4-Lysate	0.89096	-0.16656	0.0040035	2.3976											SLEV-Lysate	0.82334	-0.28043	0.010004	1.9998
	VACV-Lysate	0.96353	-0.053593	0.0042974	2.3668											VACV-Lysate	0.85103	-0.23271	0.013617	1.8659
	SARS-S1	0.55989	-0.83677	0.0047264	2.3255											HBVayw-sAg	0.60222	-0.73163	0.020334	1.6918
	HBVadr-sAg	0.34524	-1.5343	0.0065546	2.1835											CoxB1-Lysate2	0.70634	-0.50157	0.023858	1.6224
	HPIV3-Lysate	0.82447	-0.27846	0.0098795	2.0053											CoxA16-ag	0.73685	-0.44056	0.026623	1.5748
	RhinoB14-Lysate	0.89702	-0.15679	0.014187	1.8481											HPIV3-Lysate	0.81561	-0.29405	0.028282	1.5485
	AdV3-Lysate	0.79751	-0.32642	0.01419	1.848											CoxA6/A9-ag	0.64158	-0.64029	0.042792	1.3686
	CoxB6-Lysate	0.89344	-0.16255	0.01419	1.848											CoxB6-Lysate	0.88977	-0.1685	0.042792	1.3686
	HBVayw-sAg	0.66196	-0.59519	0.015988	1.7962
	CoxB1-Lysate	0.71075	-0.49259	0.019958	1.6999
	Reovirus-Lysate	0.99428	-0.0082703	0.022609	1.6457
	CoxB1-Lysate2	0.75315	-0.40898	0.023679	1.6256
	RSV-Lysate	0.83113	-0.26686	0.023679	1.6256
	Polio-PV1VP1	0.59381	-0.75192	0.025993	1.5851
	CoxA6/A9-ag	0.66204	-0.59501	0.040776	1.3896
	CoxA16-ag	0.78944	-0.34111	0.047491	1.3234
	HCoV-NL63-Lysate	0.62315	-0.68236	0.047629	1.3221
	Table S5. Complete list of antigens found to be significantly between age groups overall (all) and within experimental subgroups (case, control and female). Antigens shown are significant following false discovery rate correction. FC = fold change, p = p-value.
